# Supplementary material for: An Ebola virus-centered knowledge base
Source: Database (Oxford). 2015 Jun 8;2015:bav049. doi: 10.1093/database/bav049 (PMC4460400; doi:10.1093/database/bav049)
Supplement: Supplementary Data [file supp_bav049_suppl_data.zip]

Archive with 2 entries (2 files):
- Figure legends.docx
- Appendix I.docx
